# Supplementary material for: New records of ant species from Yunnan, China
Source: Zookeys. 2015 Jan 26;(477):17–78. doi: 10.3897/zookeys.477.8775 (PMC4319057; doi:10.3897/zookeys.477.8775)
Supplement: XML Treatment for Discothyrea kamiteta [file zookeys.477.8775-treatment9.xml]

<!DOCTYPE tp:taxon-treatment
  PUBLIC "-//TaxonX//DTD Taxonomic Treatment Publishing DTD v0 20100105//EN" "tax-treatment-NSO.dtd">
<tp:taxon-treatment xmlns:tp="http://www.plazi.org/taxpub"><tp:treatment-meta><kwd-group><label>Taxon classification</label><kwd><named-content content-type="kingdom">Animalia</named-content></kwd><kwd><named-content content-type="order">Hymenoptera</named-content></kwd><kwd><named-content content-type="family">Formicidae</named-content></kwd></kwd-group><mixed-citation publication-type="journal"><person-group><name><surname>Liu</surname><given-names>Cong</given-names></name><name><surname>Guénard</surname><given-names>Benoit</given-names></name><name><surname>Garcia</surname><given-names>Francisco Hita</given-names></name><name><surname>Yamane</surname><given-names>Seiki</given-names></name><name><surname>Blanchard</surname><given-names>Benjamin</given-names></name><name><surname>Yang</surname><given-names>Da-Rong</given-names></name><name><surname>Economo</surname><given-names>Evan</given-names></name></person-group><article-title>New records of ant species from Yunnan, China</article-title><source>Zookeys</source><day>26</day><month>1</month><year>2015</year><volume>2015</volume><issue>477</issue><fpage>17</fpage><lpage>78</lpage><pub-id pub-id-type="doi">10.3897/zookeys.477.8775</pub-id></mixed-citation></tp:treatment-meta><tp:nomenclature><tp:taxon-name>
                        <tp:taxon-name-part taxon-name-part-type="genus">Discothyrea</tp:taxon-name-part>
                        <tp:taxon-name-part taxon-name-part-type="species">kamiteta</tp:taxon-name-part>
                    </tp:taxon-name><tp:taxon-authority>Kubota &amp; Terayama, 1999</tp:taxon-authority><xref ref-type="fig" rid="F9">Figure 9</xref><!--PageBreak--><!--PageBreak--></tp:nomenclature><tp:treatment-sec sec-type="Material examined"><title>Material examined.</title><p>CHINA, Yunnan, Xishuangbanna: Kilometer 55 station (<named-content xmlns:xlink="http://www.w3.org/1999/xlink" content-type="dwc:verbatimCoordinates" xlink:type="simple">21.963°N, 101.201°E</named-content>), Rain forest, 13.vi.2013, 1 worker, 815m, Winkler sifting, B. Guénard, B. Blanchard and C. Liu; XTBG (<named-content xmlns:xlink="http://www.w3.org/1999/xlink" content-type="dwc:verbatimCoordinates" xlink:type="simple">21.911°N, 101.283°E</named-content>), Limestone forest, 06.vi.2013, 1 worker, 675m, Winkler sifting, B. Guénard, B. Blanchard and C. Liu; XTBG (<named-content xmlns:xlink="http://www.w3.org/1999/xlink" content-type="dwc:verbatimCoordinates" xlink:type="simple">21.917°N, 101.274°E</named-content>), Secondary forest, 08.vi.2013, 1 worker, 625m, Winkler sifting, B. Guénard, B. Blanchard and C. Liu; Man Sai village (<named-content xmlns:xlink="http://www.w3.org/1999/xlink" content-type="dwc:verbatimCoordinates" xlink:type="simple">21.858°N, 101.276°E</named-content>), Secondary forest, 12.vi.2013, 1 worker, 690m, Winkler sifting, B. Guénard, B. Blanchard and C. Liu.</p></tp:treatment-sec><tp:treatment-sec sec-type="Distribution"><title>Distribution.</title><p>Yunnan (new record), Hunan, Okinawa (Figure <xref ref-type="fig" rid="F9">9C</xref>). This new record represents an important western-most extension in the known distribution of this species.</p><fig id="F9" position="float" orientation="portrait"><label>Figure 9.</label><caption><p><italic><tp:taxon-name><tp:taxon-name-part taxon-name-part-type="genus">Discothyrea</tp:taxon-name-part> <tp:taxon-name-part taxon-name-part-type="species">kamiteta</tp:taxon-name-part></tp:taxon-name></italic>  worker, <ext-link xmlns:xlink="http://www.w3.org/1999/xlink" ext-link-type="uri" xlink:href="http://data.antweb.org/specimen/CASENT0717828" xlink:type="simple">CASENT0717828</ext-link>. <bold>A</bold> Head in front view <bold>B</bold> Mesosoma in profile view <bold>C</bold> Global distribution map.</p></caption><graphic xmlns:xlink="http://www.w3.org/1999/xlink" xlink:href="zookeys-477-017-g009.jpg" position="float" orientation="portrait" xlink:type="simple" id="oo_37601.jpg"/></fig></tp:treatment-sec><tp:treatment-sec sec-type="Taxonomic note"><title>Taxonomic note.</title><!--PageBreak--><p><italic><tp:taxon-name><tp:taxon-name-part taxon-name-part-type="genus">Discothyrea</tp:taxon-name-part> <tp:taxon-name-part taxon-name-part-type="species">kamiteta</tp:taxon-name-part></tp:taxon-name></italic> is very similar to the recently described <italic><tp:taxon-name><tp:taxon-name-part taxon-name-part-type="genus">Discothyrea</tp:taxon-name-part> <tp:taxon-name-part taxon-name-part-type="species">banna</tp:taxon-name-part></tp:taxon-name></italic> Xu, Burwell &amp; Nakamura, 2014. Both species seem to be very close morphologically, and their separation is based on minor differences, which could also be attributed to intraspecific variation. The identification is based on the original description of <italic><tp:taxon-name><tp:taxon-name-part taxon-name-part-type="genus">Discothyrea</tp:taxon-name-part> <tp:taxon-name-part taxon-name-part-type="species">kamiteta</tp:taxon-name-part></tp:taxon-name></italic>, comparison with <italic><tp:taxon-name><tp:taxon-name-part taxon-name-part-type="genus">Discothyrea</tp:taxon-name-part> <tp:taxon-name-part taxon-name-part-type="species">kamiteta</tp:taxon-name-part></tp:taxon-name></italic> material from the type locality (Okinawa), and Xu’s key (Xu et al. 2014)</p></tp:treatment-sec><tp:treatment-sec sec-type="Natural history"><title>Natural history.</title><p><italic><tp:taxon-name><tp:taxon-name-part taxon-name-part-type="genus">Discothyrea</tp:taxon-name-part> <tp:taxon-name-part taxon-name-part-type="species">kamiteta</tp:taxon-name-part></tp:taxon-name></italic> has been collected from leaf litter in various habitats, such as primary forest, limestone forest and secondary forest.</p></tp:treatment-sec></tp:taxon-treatment>
