# Supplementary material for: New records of ant species from Yunnan, China
Source: Zookeys. 2015 Jan 26;(477):17–78. doi: 10.3897/zookeys.477.8775 (PMC4319057; doi:10.3897/zookeys.477.8775)
Supplement: XML Treatment for Dolichoderus laotius [file zookeys.477.8775-treatment10.xml]

<!DOCTYPE tp:taxon-treatment
  PUBLIC "-//TaxonX//DTD Taxonomic Treatment Publishing DTD v0 20100105//EN" "tax-treatment-NSO.dtd">
<tp:taxon-treatment xmlns:tp="http://www.plazi.org/taxpub"><tp:treatment-meta><kwd-group><label>Taxon classification</label><kwd><named-content content-type="kingdom">Animalia</named-content></kwd><kwd><named-content content-type="order">Hymenoptera</named-content></kwd><kwd><named-content content-type="family">Formicidae</named-content></kwd></kwd-group><mixed-citation publication-type="journal"><person-group><name><surname>Liu</surname><given-names>Cong</given-names></name><name><surname>Guénard</surname><given-names>Benoit</given-names></name><name><surname>Garcia</surname><given-names>Francisco Hita</given-names></name><name><surname>Yamane</surname><given-names>Seiki</given-names></name><name><surname>Blanchard</surname><given-names>Benjamin</given-names></name><name><surname>Yang</surname><given-names>Da-Rong</given-names></name><name><surname>Economo</surname><given-names>Evan</given-names></name></person-group><article-title>New records of ant species from Yunnan, China</article-title><source>Zookeys</source><day>26</day><month>1</month><year>2015</year><volume>2015</volume><issue>477</issue><fpage>17</fpage><lpage>78</lpage><pub-id pub-id-type="doi">10.3897/zookeys.477.8775</pub-id></mixed-citation></tp:treatment-meta><tp:nomenclature><tp:taxon-name>
                        <tp:taxon-name-part taxon-name-part-type="genus">Dolichoderus</tp:taxon-name-part>
                        <tp:taxon-name-part taxon-name-part-type="species">laotius</tp:taxon-name-part>
                    </tp:taxon-name><tp:taxon-authority>Santschi, 1920</tp:taxon-authority><xref ref-type="fig" rid="F10">Figure 10</xref></tp:nomenclature><tp:treatment-sec sec-type="Material examined"><title>Material examined.</title><p>CHINA, Yunnan, Xishuangbanna: Man Sai village (<named-content xmlns:xlink="http://www.w3.org/1999/xlink" content-type="dwc:verbatimCoordinates" xlink:type="simple">21.858°N, 101.276°E</named-content>), Secondary forest, 12.vi.2013, 5 worker, 690m, Hand collection, B. Guénard, B. Blanchard and C. Liu.</p></tp:treatment-sec><tp:treatment-sec sec-type="Distribution"><title>Distribution.</title><p>Yunnan (new record), Laos, Thailand (Figure <xref ref-type="fig" rid="F10">10C</xref>). This collection represents the northern-most record of <italic><tp:taxon-name><tp:taxon-name-part taxon-name-part-type="genus">Dolichoderus</tp:taxon-name-part> <tp:taxon-name-part taxon-name-part-type="species">laotius</tp:taxon-name-part></tp:taxon-name></italic>.</p><fig id="F10" position="float" orientation="portrait"><label>Figure 10.</label><caption><p><italic><tp:taxon-name><tp:taxon-name-part taxon-name-part-type="genus">Dolichoderus</tp:taxon-name-part> <tp:taxon-name-part taxon-name-part-type="species">laotius</tp:taxon-name-part></tp:taxon-name></italic>  worker, <ext-link xmlns:xlink="http://www.w3.org/1999/xlink" ext-link-type="uri" xlink:href="http://data.antweb.org/specimen/CASENT0716164" xlink:type="simple">CASENT0716164</ext-link>. <bold>A</bold> Head in front view <bold>B</bold> Alitrunk in profile view <bold>C</bold> Global distribution map.</p></caption><graphic xmlns:xlink="http://www.w3.org/1999/xlink" xlink:href="zookeys-477-017-g010.jpg" position="float" orientation="portrait" xlink:type="simple" id="oo_37602.jpg"/></fig></tp:treatment-sec><tp:treatment-sec sec-type="Taxonomic note"><title>Taxonomic note.</title><p>There is no available key for the genus in the region. Our identification is based on the description provided by <xref ref-type="bibr" rid="B14">Dill et al. (2002)</xref>.</p></tp:treatment-sec><tp:treatment-sec sec-type="Natural history"><title>Natural history.</title><p>Little is known about the bionomics of <italic><tp:taxon-name><tp:taxon-name-part taxon-name-part-type="genus">Dolichoderus</tp:taxon-name-part> <tp:taxon-name-part taxon-name-part-type="species">laotius</tp:taxon-name-part></tp:taxon-name></italic>.  This species has been collected on a tree trunk in secondary forest.</p></tp:treatment-sec><ref-list><ref id="B14"><mixed-citation xmlns:xlink="http://www.w3.org/1999/xlink" xlink:type="simple"><person-group><name name-style="western"><surname>Dill</surname><given-names>M</given-names></name><name name-style="western"><surname>Williams</surname><given-names>DJ</given-names></name><name name-style="western"><surname>Maschwitz</surname><given-names>U</given-names></name></person-group> (<year>2002</year>) <article-title>Herdsman ants and their mealybug partners.</article-title><source>Abhandlungen der Senckenbergischen Naturforschenden Gesellschaft</source><volume>557</volume>: <fpage>1</fpage>–<lpage>373</lpage>.</mixed-citation></ref></ref-list></tp:taxon-treatment>
