# Supplementary material for: New records of ant species from Yunnan, China
Source: Zookeys. 2015 Jan 26;(477):17–78. doi: 10.3897/zookeys.477.8775 (PMC4319057; doi:10.3897/zookeys.477.8775)
Supplement: XML Treatment for Gnamptogenys treta [file zookeys.477.8775-treatment14.xml]

<!DOCTYPE tp:taxon-treatment
  PUBLIC "-//TaxonX//DTD Taxonomic Treatment Publishing DTD v0 20100105//EN" "tax-treatment-NSO.dtd">
<tp:taxon-treatment xmlns:tp="http://www.plazi.org/taxpub"><tp:treatment-meta><kwd-group><label>Taxon classification</label><kwd><named-content content-type="kingdom">Animalia</named-content></kwd><kwd><named-content content-type="order">Hymenoptera</named-content></kwd><kwd><named-content content-type="family">Formicidae</named-content></kwd></kwd-group><mixed-citation publication-type="journal"><person-group><name><surname>Liu</surname><given-names>Cong</given-names></name><name><surname>Guénard</surname><given-names>Benoit</given-names></name><name><surname>Garcia</surname><given-names>Francisco Hita</given-names></name><name><surname>Yamane</surname><given-names>Seiki</given-names></name><name><surname>Blanchard</surname><given-names>Benjamin</given-names></name><name><surname>Yang</surname><given-names>Da-Rong</given-names></name><name><surname>Economo</surname><given-names>Evan</given-names></name></person-group><article-title>New records of ant species from Yunnan, China</article-title><source>Zookeys</source><day>26</day><month>1</month><year>2015</year><volume>2015</volume><issue>477</issue><fpage>17</fpage><lpage>78</lpage><pub-id pub-id-type="doi">10.3897/zookeys.477.8775</pub-id></mixed-citation></tp:treatment-meta><tp:nomenclature><tp:taxon-name>
                        <tp:taxon-name-part taxon-name-part-type="genus">Gnamptogenys</tp:taxon-name-part>
                        <tp:taxon-name-part taxon-name-part-type="species">treta</tp:taxon-name-part>
                    </tp:taxon-name><tp:taxon-authority>Lattke, 2004</tp:taxon-authority><xref ref-type="fig" rid="F14">Figure 14</xref><!--PageBreak--></tp:nomenclature><tp:treatment-sec sec-type="Material examined"><title>Material examined.</title><p>CHINA, Yunnan, Xishuangbanna: XTBG (<named-content xmlns:xlink="http://www.w3.org/1999/xlink" content-type="dwc:verbatimCoordinates" xlink:type="simple">21.912°N, 101.285°E</named-content>), Limestone forest, 06.vi.2013, 1 worker, 655m, Winkler sifting, B. Guénard, B. Blanchard and C. Liu; “Holy Hills” (<named-content xmlns:xlink="http://www.w3.org/1999/xlink" content-type="dwc:verbatimCoordinates" xlink:type="simple">21.920°N, 101.240°E</named-content>), Rain forest, 07.vi.2013, 1 worker, 665m, Winkler sifting, B. Guénard, B. Blanchard and C. Liu; Menglun town (<named-content xmlns:xlink="http://www.w3.org/1999/xlink" content-type="dwc:verbatimCoordinates" xlink:type="simple">21.932°N, 101.271°E</named-content>), Rubber plantation, 09.vi.2013, 7 workers, 645m, Winkler sifting, B. Guénard, B. Blanchard and C. Liu; Man Sai village (<named-content xmlns:xlink="http://www.w3.org/1999/xlink" content-type="dwc:verbatimCoordinates" xlink:type="simple">21.858°N, 101.277°E</named-content>), Secondary forest, 12.vi.2013, 2 workers, 690m, Winkler sifting, B. Guénard, B. Blanchard and C. Liu; Kilometer 55 station (<named-content xmlns:xlink="http://www.w3.org/1999/xlink" content-type="dwc:verbatimCoordinates" xlink:type="simple">21.962°N, 101.200°E</named-content>), Rain forest, 13.vi.2013, 10 workers, 865m, Winkler sifting, B. Guénard, B. Blanchard and C. Liu</p></tp:treatment-sec><tp:treatment-sec sec-type="Distribution"><title>Distribution.</title><p>Known from Yunnan (new record) and Borneo (Figure <xref ref-type="fig" rid="F14">14C</xref>). This collection represents the northern-most record in the distribution of <italic><tp:taxon-name><tp:taxon-name-part taxon-name-part-type="genus">Gnamptogenys</tp:taxon-name-part> <tp:taxon-name-part taxon-name-part-type="species">treta</tp:taxon-name-part></tp:taxon-name></italic>.</p><fig id="F14" position="float" orientation="portrait"><label>Figure 14.</label><caption><p><italic><tp:taxon-name><tp:taxon-name-part taxon-name-part-type="genus">Gnamptogenys</tp:taxon-name-part> <tp:taxon-name-part taxon-name-part-type="species">treta</tp:taxon-name-part></tp:taxon-name></italic>  worker, <ext-link xmlns:xlink="http://www.w3.org/1999/xlink" ext-link-type="uri" xlink:href="http://data.antweb.org/specimen/CASENT0715166" xlink:type="simple">CASENT0715166</ext-link>. <bold>A</bold> Head in front view <bold>B</bold> Mesosoma in profile view <bold>C</bold> Global distribution map.</p></caption><graphic xmlns:xlink="http://www.w3.org/1999/xlink" xlink:href="zookeys-477-017-g014.jpg" position="float" orientation="portrait" xlink:type="simple" id="oo_37606.jpg"/></fig></tp:treatment-sec><tp:treatment-sec sec-type="Taxonomic note"><title>Taxonomic note.</title><p>The identification is based on the key provided by <xref ref-type="bibr" rid="B31">Lattke (2004)</xref>. Our material fits the holotype very well, except for the shape of the ventral process of the petiole, which is more rectangular in the material from Yunnan, whereas in the material from Borneo it is more triangular. Since this is the only difference we were able to observe, we treat it as intraspecific variation.</p></tp:treatment-sec><tp:treatment-sec sec-type="Natural history"><title>Natural history.</title><p><italic><tp:taxon-name><tp:taxon-name-part taxon-name-part-type="genus">Gnamptogenys</tp:taxon-name-part> <tp:taxon-name-part taxon-name-part-type="species">treta</tp:taxon-name-part></tp:taxon-name></italic> has been collected from the leaf litter in rain forest, secondary forest and limestone forest and rubber plantation.</p></tp:treatment-sec><ref-list><ref id="B31"><mixed-citation xmlns:xlink="http://www.w3.org/1999/xlink" xlink:type="simple"><person-group><name name-style="western"><surname>Lattke</surname><given-names>JE</given-names></name></person-group> (<year>2004</year>) <article-title>A taxonomic revision and phylogenetic analysis of the ant genus <italic><tp:taxon-name><tp:taxon-name-part taxon-name-part-type="genus">Gnamptogenys</tp:taxon-name-part></tp:taxon-name></italic> Roger in Southeast Asia and Australasia (<tp:taxon-name><tp:taxon-name-part taxon-name-part-type="order">Hymenoptera</tp:taxon-name-part></tp:taxon-name>: <tp:taxon-name><tp:taxon-name-part taxon-name-part-type="family">Formicidae</tp:taxon-name-part></tp:taxon-name>: <tp:taxon-name><tp:taxon-name-part taxon-name-part-type="subfamily">Ponerinae</tp:taxon-name-part></tp:taxon-name>).</article-title><source>University of California Publications in Entomology</source><volume>122</volume>: <fpage>1</fpage>–<lpage>266</lpage>.</mixed-citation></ref></ref-list></tp:taxon-treatment>
