# Supplementary material for: New records of ant species from Yunnan, China
Source: Zookeys. 2015 Jan 26;(477):17–78. doi: 10.3897/zookeys.477.8775 (PMC4319057; doi:10.3897/zookeys.477.8775)
Supplement: XML Treatment for Pheidole zoceana [file zookeys.477.8775-treatment25.xml]

<!DOCTYPE tp:taxon-treatment
  PUBLIC "-//TaxonX//DTD Taxonomic Treatment Publishing DTD v0 20100105//EN" "tax-treatment-NSO.dtd">
<tp:taxon-treatment xmlns:tp="http://www.plazi.org/taxpub"><tp:treatment-meta><kwd-group><label>Taxon classification</label><kwd><named-content content-type="kingdom">Animalia</named-content></kwd><kwd><named-content content-type="order">Hymenoptera</named-content></kwd><kwd><named-content content-type="family">Formicidae</named-content></kwd></kwd-group><mixed-citation publication-type="journal"><person-group><name><surname>Liu</surname><given-names>Cong</given-names></name><name><surname>Guénard</surname><given-names>Benoit</given-names></name><name><surname>Garcia</surname><given-names>Francisco Hita</given-names></name><name><surname>Yamane</surname><given-names>Seiki</given-names></name><name><surname>Blanchard</surname><given-names>Benjamin</given-names></name><name><surname>Yang</surname><given-names>Da-Rong</given-names></name><name><surname>Economo</surname><given-names>Evan</given-names></name></person-group><article-title>New records of ant species from Yunnan, China</article-title><source>Zookeys</source><day>26</day><month>1</month><year>2015</year><volume>2015</volume><issue>477</issue><fpage>17</fpage><lpage>78</lpage><pub-id pub-id-type="doi">10.3897/zookeys.477.8775</pub-id></mixed-citation></tp:treatment-meta><tp:nomenclature><tp:taxon-name>
                        <tp:taxon-name-part taxon-name-part-type="genus">Pheidole</tp:taxon-name-part>
                        <tp:taxon-name-part taxon-name-part-type="species">zoceana</tp:taxon-name-part>
                    </tp:taxon-name><tp:taxon-authority>Santschi, 1925</tp:taxon-authority><xref ref-type="fig" rid="F25">Figure 25</xref></tp:nomenclature><tp:treatment-sec sec-type="Material examined"><title>Material examined.</title><p>CHINA, Yunnan, Xishuangbanna: “Holy Hills” (<named-content xmlns:xlink="http://www.w3.org/1999/xlink" content-type="dwc:verbatimCoordinates" xlink:type="simple">21.920°N, 101.240°E</named-content>), Secondary forest, 07.vi.2013, 44 workers, 644m, Winkler sifting, B. Guénard, B. Blanchard and C. Liu; “Holy Hills” (<named-content xmlns:xlink="http://www.w3.org/1999/xlink" content-type="dwc:verbatimCoordinates" xlink:type="simple">21.920°N, 101.239°E</named-content>), Secondary forest, 07.vi.2013, 5 workers, 665m, Winkler sifting, B. Guénard, B. Blanchard and C. Liu; “Holy Hills” (<named-content xmlns:xlink="http://www.w3.org/1999/xlink" content-type="dwc:verbatimCoordinates" xlink:type="simple">21.919°N, 101.239°E</named-content>), Secondary forest, 07.vi.2013, 11 workers, 670m, Winkler sifting, B. Guénard, B. Blanchard and C. Liu; Kilometer 55 station (<named-content xmlns:xlink="http://www.w3.org/1999/xlink" content-type="dwc:verbatimCoordinates" xlink:type="simple">21.966°N, 101.203°E</named-content>), Secondary forest, 13.vi.2013, 15 workers, 825m, Winkler sifting, B. Guénard, B. Blanchard and C. Liu; Kilometer 55 station (<named-content xmlns:xlink="http://www.w3.org/1999/xlink" content-type="dwc:verbatimCoordinates" xlink:type="simple">21.966°N, 101.203°E</named-content>), Secondary forest, 13.vi.2013, 1 worker, 840m, Winkler sifting, B. Guénard, B. Blanchard and C. Liu; Kilometer 55 station (<named-content xmlns:xlink="http://www.w3.org/1999/xlink" content-type="dwc:verbatimCoordinates" xlink:type="simple">21.962°N, 101.200°E</named-content>), Rain forest, 13.vi.2013, 7 workers, 3 Soldiers, 820m, Winkler sifting, B. Guénard, B. Blanchard and C. Liu; Kilometer 55 station (<named-content xmlns:xlink="http://www.w3.org/1999/xlink" content-type="dwc:verbatimCoordinates" xlink:type="simple">21.960°N, 101.199°E</named-content>), Rain forest, 13.vi.2013, 25 workers, 840m, Winkler sifting, B. Guénard, B. Blanchard and C. Liu; Kilometer 55 station (<named-content xmlns:xlink="http://www.w3.org/1999/xlink" content-type="dwc:verbatimCoordinates" xlink:type="simple">21.962°N, 101.200°E</named-content>), Rain forest, 13.vi.2013, 5 workers, 805m, Winkler sifting, B. Guénard, B. Blanchard and C. Liu; Kilometer 55 station (<named-content xmlns:xlink="http://www.w3.org/1999/xlink" content-type="dwc:verbatimCoordinates" xlink:type="simple">21.963°N, 101.201°E</named-content>), Rain forest, 13.vi.2013, 14 workers, 815m, Winkler sifting, B. Guénard, B. Blanchard and C. Liu; Kilometer 55 station (<named-content xmlns:xlink="http://www.w3.org/1999/xlink" content-type="dwc:verbatimCoordinates" xlink:type="simple">21.964°N, 101.202°E</named-content>), Rain forest, 13.vi.2013, 2 workers, 820m, Winkler sifting, B. Guénard, B. Blanchard and C. Liu; Man Sai village (<named-content xmlns:xlink="http://www.w3.org/1999/xlink" content-type="dwc:verbatimCoordinates" xlink:type="simple">21.858°N, 101.276°E</named-content>), Secondary forest, 12.vi.2013, 2 workers, 690m, Winkler sifting, B. Guénard, B. Blanchard and C. Liu; Man Sai village (<named-content xmlns:xlink="http://www.w3.org/1999/xlink" content-type="dwc:verbatimCoordinates" xlink:type="simple">21.858°N, 101.276°E</named-content>), Secondary forest, 12.vi.2013, 1 worker, 675m, Winkler sifting, B. Guénard, B. Blanchard and C. Liu; Menglun town (<named-content xmlns:xlink="http://www.w3.org/1999/xlink" content-type="dwc:verbatimCoordinates" xlink:type="simple">21.932°N, 101.271°E</named-content>), Rubber Plantation, 09.vi.2013, 1 worker, 640m, Winkler sifting, B. Guénard, B. Blanchard and C. Liu; XTBG (<named-content xmlns:xlink="http://www.w3.org/1999/xlink" content-type="dwc:verbatimCoordinates" xlink:type="simple">21.919°N, 101.272°E</named-content>), Secondary forest, 05.vi.2013, 77 workers, 550m, Winkler sifting, B. Guénard, B. Blanchard and C. Liu; XTBG (<named-content xmlns:xlink="http://www.w3.org/1999/xlink" content-type="dwc:verbatimCoordinates" xlink:type="simple">21.912°N, 101.285°E</named-content>), Limestone forest, 05.vi.2013, 22 workers, 680m, Winkler sifting, B. Guénard, B. Blanchard and C. Liu; XTBG (<named-content xmlns:xlink="http://www.w3.org/1999/xlink" content-type="dwc:verbatimCoordinates" xlink:type="simple">21.919°N, 101.274°E</named-content>), Secondary forest, 06.vi.2013, 2 workers, 552m, Winkler sifting, B. Guénard, B. Blanchard and C. Liu; XTBG (<named-content xmlns:xlink="http://www.w3.org/1999/xlink" content-type="dwc:verbatimCoordinates" xlink:type="simple">21.924°N, 101.268°E</named-content>), Rubber plantation, 05.vi.2013, 3 workers, 571m, Winkler sifting, B. Guénard, B. Blanchard and C. Liu; XTBG (<named-content xmlns:xlink="http://www.w3.org/1999/xlink" content-type="dwc:verbatimCoordinates" xlink:type="simple">21.918°N, 101.271°E</named-content>), Secondary forest, 05.vi.2013, 1 worker, 581m, Winkler sifting, B. Guénard, B. Blanchard and C. Liu; XTBG (<named-content xmlns:xlink="http://www.w3.org/1999/xlink" content-type="dwc:verbatimCoordinates" xlink:type="simple">21.916°N, 101.274°E</named-content>), Secondary forest, 05.vi.2013, 12 workers, 615m, Winkler sifting, B. Guénard, B. Blanchard and C. Liu.</p></tp:treatment-sec><tp:treatment-sec sec-type="Distribution"><title>Distribution.</title><p>Known from a few localities in China, Vietnam and Thailand (Figure <xref ref-type="fig" rid="F25">25C</xref>).</p><fig id="F25" position="float" orientation="portrait"><label>Figure 25.</label><caption><p><italic><tp:taxon-name><tp:taxon-name-part taxon-name-part-type="genus">Pheidole</tp:taxon-name-part> <tp:taxon-name-part taxon-name-part-type="species">zoceana</tp:taxon-name-part></tp:taxon-name></italic>  worker, <ext-link xmlns:xlink="http://www.w3.org/1999/xlink" ext-link-type="uri" xlink:href="http://data.antweb.org/specimen/CASENT0714742" xlink:type="simple">CASENT0714742</ext-link>. <bold>A</bold> Head in front view <bold>B</bold> Mesosoma in profile view <bold>C</bold> Global distribution map.</p></caption><graphic xmlns:xlink="http://www.w3.org/1999/xlink" xlink:href="zookeys-477-017-g025.jpg" position="float" orientation="portrait" xlink:type="simple" id="oo_37617.jpg"/></fig></tp:treatment-sec><tp:treatment-sec sec-type="Taxonomic note"><title>Taxonomic note.</title><p><italic><tp:taxon-name><tp:taxon-name-part taxon-name-part-type="genus">Pheidole</tp:taxon-name-part> <tp:taxon-name-part taxon-name-part-type="species">zoceana</tp:taxon-name-part></tp:taxon-name></italic> can be identified with the identification key to Northern Vietnamese <italic><tp:taxon-name><tp:taxon-name-part taxon-name-part-type="genus">Pheidole</tp:taxon-name-part></tp:taxon-name></italic> provided by <xref ref-type="bibr" rid="B15">Eguchi (2008)</xref>.</p></tp:treatment-sec><tp:treatment-sec sec-type="Natural history"><title>Natural history.</title><p><italic><tp:taxon-name><tp:taxon-name-part taxon-name-part-type="genus">Pheidole</tp:taxon-name-part> <tp:taxon-name-part taxon-name-part-type="species">zoceana</tp:taxon-name-part></tp:taxon-name></italic> has been collected from leaf litter in rain forest, secondary forest and rubber plantations. It has also been reported nesting in the soil of forest edges and mountainous area (<xref ref-type="bibr" rid="B15">Eguchi 2008</xref>).</p></tp:treatment-sec><ref-list><ref id="B15"><mixed-citation xmlns:xlink="http://www.w3.org/1999/xlink" xlink:type="simple"><person-group><name name-style="western"><surname>Eguchi</surname><given-names>K</given-names></name></person-group> (<year>2008</year>) <article-title>A revision of Northern Vietnamese species of the ant genus <italic><tp:taxon-name><tp:taxon-name-part taxon-name-part-type="genus">Pheidole</tp:taxon-name-part></tp:taxon-name></italic> (<tp:taxon-name><tp:taxon-name-part taxon-name-part-type="class">Insecta</tp:taxon-name-part></tp:taxon-name>: <tp:taxon-name><tp:taxon-name-part taxon-name-part-type="order">Hymenoptera</tp:taxon-name-part></tp:taxon-name>: <tp:taxon-name><tp:taxon-name-part taxon-name-part-type="family">Formicidae</tp:taxon-name-part></tp:taxon-name>: <tp:taxon-name><tp:taxon-name-part taxon-name-part-type="subfamily">Myrmicinae</tp:taxon-name-part></tp:taxon-name>).</article-title><source>Zootaxa</source><volume>1902</volume>: <fpage>1</fpage>–<lpage>118</lpage>.</mixed-citation></ref></ref-list></tp:taxon-treatment>
