# Supplementary material for: New records of ant species from Yunnan, China
Source: Zookeys. 2015 Jan 26;(477):17–78. doi: 10.3897/zookeys.477.8775 (PMC4319057; doi:10.3897/zookeys.477.8775)
Supplement: XML Treatment for Tetramorium parvispinum [file zookeys.477.8775-treatment38.xml]

<!DOCTYPE tp:taxon-treatment
  PUBLIC "-//TaxonX//DTD Taxonomic Treatment Publishing DTD v0 20100105//EN" "tax-treatment-NSO.dtd">
<tp:taxon-treatment xmlns:tp="http://www.plazi.org/taxpub"><tp:treatment-meta><kwd-group><label>Taxon classification</label><kwd><named-content content-type="kingdom">Animalia</named-content></kwd><kwd><named-content content-type="order">Hymenoptera</named-content></kwd><kwd><named-content content-type="family">Formicidae</named-content></kwd></kwd-group><mixed-citation publication-type="journal"><person-group><name><surname>Liu</surname><given-names>Cong</given-names></name><name><surname>Guénard</surname><given-names>Benoit</given-names></name><name><surname>Garcia</surname><given-names>Francisco Hita</given-names></name><name><surname>Yamane</surname><given-names>Seiki</given-names></name><name><surname>Blanchard</surname><given-names>Benjamin</given-names></name><name><surname>Yang</surname><given-names>Da-Rong</given-names></name><name><surname>Economo</surname><given-names>Evan</given-names></name></person-group><article-title>New records of ant species from Yunnan, China</article-title><source>Zookeys</source><day>26</day><month>1</month><year>2015</year><volume>2015</volume><issue>477</issue><fpage>17</fpage><lpage>78</lpage><pub-id pub-id-type="doi">10.3897/zookeys.477.8775</pub-id></mixed-citation></tp:treatment-meta><tp:nomenclature><tp:taxon-name>
                        <tp:taxon-name-part taxon-name-part-type="genus">Tetramorium</tp:taxon-name-part>
                        <tp:taxon-name-part taxon-name-part-type="species">parvispinum</tp:taxon-name-part>
                    </tp:taxon-name><tp:taxon-authority>(Emery, 1893)</tp:taxon-authority><xref ref-type="fig" rid="F38">Figure 38</xref><!--PageBreak--></tp:nomenclature><tp:treatment-sec sec-type="Material examined"><title>Material examined.</title><p>CHINA, Yunnan, Xishuangbanna: XTBG (<named-content xmlns:xlink="http://www.w3.org/1999/xlink" content-type="dwc:verbatimCoordinates" xlink:type="simple">21.919°N, 101.274°E</named-content>), Secondary forest, 05.vi.2013, 155 workers, 550 m, Winkler sifting, B. Guénard, B. Blanchard and C. Liu; XTBG (<named-content xmlns:xlink="http://www.w3.org/1999/xlink" content-type="dwc:verbatimCoordinates" xlink:type="simple">21.924°N, 101.268°E</named-content>), Rubber plantation, 05.vi.2013, 6 workers, 571 m, Winkler sifting, B. Guénard, B. Blanchard and C. Liu; XTBG (<named-content xmlns:xlink="http://www.w3.org/1999/xlink" content-type="dwc:verbatimCoordinates" xlink:type="simple">21.917°N, 101.270°E</named-content>), Secondary forest, 05.vi.2013, 7 workers, 580 m, Winkler sifting, B. Guénard, B. Blanchard and C. Liu; XTBG (<named-content xmlns:xlink="http://www.w3.org/1999/xlink" content-type="dwc:verbatimCoordinates" xlink:type="simple">21.911°N, 101.281°E</named-content>), Limestone rain forest, 06.vi.2013, 155 workers, 650 m, Winkler sifting, B. Guénard, B. Blanchard and C. Liu; XTBG (<named-content xmlns:xlink="http://www.w3.org/1999/xlink" content-type="dwc:verbatimCoordinates" xlink:type="simple">21.916°N, 101.274°E</named-content>), Secondary forest, 08.vi.2013, 58 workers, 615 m, Winkler sifting, B. Guénard, B. Blanchard and C. Liu; Menglun town (<named-content xmlns:xlink="http://www.w3.org/1999/xlink" content-type="dwc:verbatimCoordinates" xlink:type="simple">21.930°N, 101.269°E</named-content>), Rubber plantation, 09.vi.2013, 2 workers, 640 m, Winkler sifting, B. Guénard, B. Blanchard and C. Liu; XTBG (<named-content xmlns:xlink="http://www.w3.org/1999/xlink" content-type="dwc:verbatimCoordinates" xlink:type="simple">21.890°N, 101.267°E</named-content>), Rubber plantation, 14.vi.2013, 9 workers, 620 m, Winkler sifting, B. Guénard, B. Blanchard and C. Liu.</p></tp:treatment-sec><tp:treatment-sec sec-type="Distribution"><title>Distribution.</title><p>Widely distributed in the Indo-Malayan subregion (Figure <xref ref-type="fig" rid="F38">38C</xref>).</p><fig id="F38" position="float" orientation="portrait"><label>Figure 38.</label><caption><p><italic><tp:taxon-name><tp:taxon-name-part taxon-name-part-type="genus">Tetramorium</tp:taxon-name-part> <tp:taxon-name-part taxon-name-part-type="species">parvispinum</tp:taxon-name-part></tp:taxon-name></italic> worker, <ext-link xmlns:xlink="http://www.w3.org/1999/xlink" ext-link-type="uri" xlink:href="http://data.antweb.org/specimen/CASENT0735806" xlink:type="simple">CASENT0735806</ext-link>.  <bold>A</bold> Head in front view <bold>B</bold> Mesosoma in profile view <bold>C</bold> Global distribution map.</p></caption><graphic xmlns:xlink="http://www.w3.org/1999/xlink" xlink:href="zookeys-477-017-g038.jpg" position="float" orientation="portrait" xlink:type="simple" id="oo_37630.jpg"/></fig></tp:treatment-sec><tp:treatment-sec sec-type="Taxonomic note"><title>Taxonomic note.</title><p><italic><tp:taxon-name><tp:taxon-name-part taxon-name-part-type="genus">Tetramorium</tp:taxon-name-part> <tp:taxon-name-part taxon-name-part-type="species">parvispinum</tp:taxon-name-part></tp:taxon-name></italic> is a member of the <italic><tp:taxon-name><tp:taxon-name-part taxon-name-part-type="genus">Tetramorium</tp:taxon-name-part> <tp:taxon-name-part taxon-name-part-type="species">walshi</tp:taxon-name-part></tp:taxon-name></italic> species group. It can be identified with the key presented by <xref ref-type="bibr" rid="B7">Bolton (1976</xref>; as <italic><tp:taxon-name><tp:taxon-name-part taxon-name-part-type="genus">Triglyphothrix</tp:taxon-name-part> <tp:taxon-name-part taxon-name-part-type="species">parvispina</tp:taxon-name-part></tp:taxon-name></italic>)</p></tp:treatment-sec><tp:treatment-sec sec-type="Natural history"><title>Natural history.</title><p><italic><tp:taxon-name><tp:taxon-name-part taxon-name-part-type="genus">Tetramorium</tp:taxon-name-part> <tp:taxon-name-part taxon-name-part-type="species">parvispinum</tp:taxon-name-part></tp:taxon-name></italic> has been collected from leaf litter in secondary forest, limestone forest and rubber plantations, and little is known about its bionomics.</p></tp:treatment-sec><ref-list><ref id="B7"><mixed-citation xmlns:xlink="http://www.w3.org/1999/xlink" xlink:type="simple"><person-group><name name-style="western"><surname>Bolton</surname><given-names>B</given-names></name></person-group> (<year>1976</year>) <article-title>The ant tribe <tp:taxon-name><tp:taxon-name-part taxon-name-part-type="tribe">Tetramoriini</tp:taxon-name-part></tp:taxon-name> (<tp:taxon-name><tp:taxon-name-part taxon-name-part-type="order">Hymenoptera</tp:taxon-name-part></tp:taxon-name>: <tp:taxon-name><tp:taxon-name-part taxon-name-part-type="family">Formicidae</tp:taxon-name-part></tp:taxon-name>). Constituent genera, review of smaller genera and revision of <italic><tp:taxon-name><tp:taxon-name-part taxon-name-part-type="genus">Triglyphothrix</tp:taxon-name-part></tp:taxon-name></italic> Forel. Bulletin of the British Museum (Natural History).</article-title><source>Bulletin of the British Museum (Natural History). Entomology</source><volume>34</volume>: <fpage>281</fpage>–<lpage>379</lpage>.</mixed-citation></ref></ref-list></tp:taxon-treatment>
